# Supplementary material for: Heitt Mjölnir: a heated miniature triaxial apparatus for 4D synchrotron microtomography
Source: J Synchrotron Radiat. 2024 Jan 1;31(Pt 1):150–61. doi: 10.1107/S1600577523009876 (PMC10833432; doi:10.1107/S1600577523009876)
Supplement: Supplementary file 2 [file s-31-00150-sup2.zip]

Archive with 3 entries (2 files):
- flux _calculation_HM/
- flux _calculation_HM/Flux_calculation_HeittMjolnir.html
- flux _calculation_HM/Flux_calculation_HeittMjolnir.ipynb
