# Supplementary material for: Heitt Mjölnir: a heated miniature triaxial apparatus for 4D synchrotron microtomography
Source: J Synchrotron Radiat. 2024 Jan 1;31(Pt 1):150–61. doi: 10.1107/S1600577523009876 (PMC10833432; doi:10.1107/S1600577523009876)
Supplement: Supplementary file 4 [file s-31-00150-sup4.zip]

Archive with 73 entries (72 files):
- HM_3D_CAD_drawings/
- HM_3D_CAD_drawings/Actuator Adaptor.dwg
- HM_3D_CAD_drawings/Actuator Adaptor.ipt
- HM_3D_CAD_drawings/Actuator Adaptor.pdf
- HM_3D_CAD_drawings/Actuator Carrier.dwg
- HM_3D_CAD_drawings/Actuator Carrier.ipt
- HM_3D_CAD_drawings/Actuator Carrier.pdf
- HM_3D_CAD_drawings/Actuator Piston Cap.dwg
- HM_3D_CAD_drawings/Actuator Piston Cap.ipt
- HM_3D_CAD_drawings/Actuator Piston Cap.pdf
- HM_3D_CAD_drawings/Baseplate.dwg
- HM_3D_CAD_drawings/Baseplate.ipt
- HM_3D_CAD_drawings/Baseplate.pdf
- HM_3D_CAD_drawings/Bottom Platen.dwg
- HM_3D_CAD_drawings/Bottom Platen.ipt
- HM_3D_CAD_drawings/Bottom Platen.pdf
- HM_3D_CAD_drawings/External PEEK Baffle.dwg
- HM_3D_CAD_drawings/External PEEK Baffle.ipt
- HM_3D_CAD_drawings/External PEEK Baffle.pdf
- HM_3D_CAD_drawings/Graphite Shaver.dwg
- HM_3D_CAD_drawings/Graphite Shaver.ipt
- HM_3D_CAD_drawings/Graphite Shaver.pdf
- HM_3D_CAD_drawings/Graphite Sleeve.dwg
- HM_3D_CAD_drawings/Graphite Sleeve.ipt
- HM_3D_CAD_drawings/Graphite Sleeve.pdf
- HM_3D_CAD_drawings/Internal PEEK Baffle.dwg
- HM_3D_CAD_drawings/Internal PEEK Baffle.ipt
- HM_3D_CAD_drawings/Internal PEEK Baffle.pdf
- HM_3D_CAD_drawings/LDVT Tell-Tale Brass Cap.dwg
- HM_3D_CAD_drawings/LDVT Tell-Tale Brass Cap.ipt
- HM_3D_CAD_drawings/LDVT Tell-Tale Brass Cap.pdf
- HM_3D_CAD_drawings/LDVT Tell-Tale.dwg
- HM_3D_CAD_drawings/LDVT Tell-Tale.ipt
- HM_3D_CAD_drawings/LDVT Tell-Tale.pdf
- HM_3D_CAD_drawings/LVDT Holder.dwg
- HM_3D_CAD_drawings/LVDT Holder.ipt
- HM_3D_CAD_drawings/LVDT Holder.pdf
- HM_3D_CAD_drawings/Metal Jacket.dwg
- HM_3D_CAD_drawings/Metal Jacket.ipt
- HM_3D_CAD_drawings/Metal Jacket.pdf
- HM_3D_CAD_drawings/Piston Guide.dwg
- HM_3D_CAD_drawings/Piston Guide.ipt
- HM_3D_CAD_drawings/Piston Guide.pdf
- HM_3D_CAD_drawings/Pressure Vessel.dwg
- HM_3D_CAD_drawings/Pressure Vessel.ipt
- HM_3D_CAD_drawings/Pressure Vessel.pdf
- HM_3D_CAD_drawings/Ptfe Spacer.dwg
- HM_3D_CAD_drawings/Ptfe Spacer.ipt
- HM_3D_CAD_drawings/Ptfe Spacer.pdf
- HM_3D_CAD_drawings/Sample Polishing Guide.dwg
- HM_3D_CAD_drawings/Sample Polishing Guide.ipt
- HM_3D_CAD_drawings/Sample Polishing Guide.pdf
- HM_3D_CAD_drawings/Seal Retainer Nut.dwg
- HM_3D_CAD_drawings/Seal Retainer Nut.ipt
- HM_3D_CAD_drawings/Seal Retainer Nut.pdf
- HM_3D_CAD_drawings/Seal Retainer.dwg
- HM_3D_CAD_drawings/Seal Retainer.ipt
- HM_3D_CAD_drawings/Seal Retainer.pdf
- HM_3D_CAD_drawings/Spacer.dwg
- HM_3D_CAD_drawings/Spacer.ipt
- HM_3D_CAD_drawings/Spacer.pdf
- HM_3D_CAD_drawings/Top Piston Cap.dwg
- HM_3D_CAD_drawings/Top Piston Cap.ipt
- HM_3D_CAD_drawings/Top Piston Cap.pdf
- HM_3D_CAD_drawings/Top Piston.dwg
- HM_3D_CAD_drawings/Top Piston.ipt
- HM_3D_CAD_drawings/Top Piston.pdf
- HM_3D_CAD_drawings/Top Platen.dwg
- HM_3D_CAD_drawings/Top Platen.ipt
- HM_3D_CAD_drawings/Top Platen.pdf
- HM_3D_CAD_drawings/Unilock Ring Installer.dwg
- HM_3D_CAD_drawings/Unilock Ring Installer.ipt
- HM_3D_CAD_drawings/Unilock Ring Installer.pdf
